# Supplementary material for: Distribution Pattern of Mangrove Fish Communities in China
Source: Biology (Basel). 2022 Nov 24;11(12):1696. doi: 10.3390/biology11121696 (PMC9774577; doi:10.3390/biology11121696)
Supplement: Supplementary file 1 [file biology-11-01696-s001.zip]

Archive with 1 entries (1 files):
- biology-2023115-supplementary.pdf
